# Supplementary material for: Impact of per- and polyfluoroalkyl substances on diabetic kidney disease
Source: Front Endocrinol (Lausanne). 2025 Sep 9;16:1594897. doi: 10.3389/fendo.2025.1594897 (PMC12454095; doi:10.3389/fendo.2025.1594897)
Supplement: Supplementary file 1 [file Table1.xlsx]

## Sheet: Sheet1
Supplementary Table 1. Molecular formula, molecular weight and SMILES structure of EDCs
Name	Molecular formulas	Molecular weights (g/mol)	SMILES structures
Anthracene	C14H10	178.23	C1=CC=C2C=C3C=CC=CC3=CC2=C1
Benzo[a]pyrene	C20H12	252.3	C1=CC=C2C3=C4C(=CC2=C1)C=CC5=C4C(=CC=C5)C=C3
Glyphosate	C3H8NO5P	169.07	C(C(=O)O)NCP(=O)(O)O
DEHP	C24H38O4	390.6	CCCCC(CC)COC(=O)C1=CC=CC=C1C(=O)OCC(CC)CCCC
DBP	C16H22O4	278.34	CCCCOC(=O)C1=CC=CC=C1C(=O)OCCCC
Bisphenol A	C15H16O2	228.29	CC(C)(C1=CC=C(C=C1)O)C2=CC=C(C=C2)O
Polychlorinated Biphenyls	C12H4Cl6	360.9	C1=C(C(=CC(=C1Cl)Cl)Cl)C2=CC(=C(C=C2Cl)Cl)Cl
Clofenotane	C14H9Cl5	354.5	C1=CC(=CC=C1C(C2=CC=C(C=C2)Cl)C(Cl)(Cl)Cl)Cl
PFOA	C8HF15O2	414.07	C(=O)(C(C(C(C(C(C(C(F)(F)F)(F)F)(F)F)(F)F)(F)F)(F)F)(F)F)O
Malathion	C10H19O6PS2	330.4	CCOC(=O)CC(C(=O)OCC)SP(=S)(OC)OC
Diazinon	C12H21N2O3PS	304.35	CCOP(=S)(OCC)OC1=NC(=NC(=C1)C)C(C)C
Triclosan	C12H7Cl3O2	289.5	C1=CC(=C(C=C1Cl)O)OC2=C(C=C(C=C2)Cl)Cl
